# Supplementary material for: Water Intake in Pregnant Women in China, 2018: The Report of a Survey
Source: Nutrients. 2021 Jun 28;13(7):2219. doi: 10.3390/nu13072219 (PMC8308335; doi:10.3390/nu13072219)
Supplement: Supplementary file 1 [file nutrients-13-02219-s001.zip]

Archive with 1 entries (1 files):
- nutrients-1272204-SI.pdf
